# Supplementary material for: Development and Biological Characterization of a Novel Selective TrkA Agonist with Neuroprotective Properties against Amyloid Toxicity
Source: Biomedicines. 2022 Mar 6;10(3):614. doi: 10.3390/biomedicines10030614 (PMC8945229; doi:10.3390/biomedicines10030614)
Supplement: Supplementary file 1 [file biomedicines-10-00614-s001.zip]

Archive with 1 entries (1 files):
- biomedicines-1573970-supplementary.pdf
